# Supplementary material for: LSSmScarlet2 and LSSmScarlet3, Chemically Stable Genetically Encoded Red Fluorescent Proteins with a Large Stokes’ Shift
Source: Int J Mol Sci. 2022 Sep 21;23(19):11051. doi: 10.3390/ijms231911051 (PMC9569913; doi:10.3390/ijms231911051)
Supplement: Supplementary file 1 [file ijms-23-11051-s001.zip]

Archive with 1 entries (1 files):
- ijms-1895632-supplementary.pdf
